# Supplementary material for: Deep Learning for Nasopharyngeal Carcinoma Segmentation in Magnetic Resonance Imaging: A Systematic Review and Meta-Analysis
Source: Bioengineering (Basel). 2024 May 17;11(5):504. doi: 10.3390/bioengineering11050504 (PMC11118180; doi:10.3390/bioengineering11050504)
Supplement: Supplementary file 1 [file bioengineering-11-00504-s001.zip]

Archive with 1 entries (1 files):
- bioengineering-2971327-supplementary.pdf
